# Supplementary material for: Determining the Benzo[a]pyrene Degradation, Tolerance, and Adsorption Mechanisms of Kefir-Derived Bacterium Bacillus mojavensis TC-5
Source: Foods. 2025 Aug 4;14(15):2727. doi: 10.3390/foods14152727 (PMC12346863; doi:10.3390/foods14152727)
Supplement: Supplementary file 1 [file foods-14-02727-s001.zip]

Archive with 1 entries (1 files):
- foods-3768383-supplementary.pdf
